# Supplementary material for: Cross-platform analysis of cancer microarray data improves gene expression based classification of phenotypes
Source: BMC Bioinformatics. 2005 Nov 4;6:265. doi: 10.1186/1471-2105-6-265 (PMC1312314; doi:10.1186/1471-2105-6-265)
Supplement: Additional File 4 — All six lists of genes found by RFE analysis (see Methods for details). In every list, the corresponding UniGene identifiers of the genes are ordered according to their rank as determined in the RFE analysis. Abbreviations: RFE, recursive feature elimination. [file 1471-2105-6-265-S4.csv]

Rank	Both sets MRS	Bullinger MRS	Valk MRS	Both sets QD	Bullinger QD	Valk QD
1	Hs.154495	Hs.372463	Hs.56607	Hs.154495	Hs.66163	Hs.345908
2	Hs.66163	Hs.272410	Hs.63348	Hs.66163	Hs.272410	Hs.63348
3	Hs.3041	Hs.82120	Hs.286229	Hs.432448	Hs.6891	Hs.301198
4	Hs.3407	Hs.2463	Hs.345908	Hs.416848	Hs.318381	Hs.17936
5	Hs.158200	Hs.76873	Hs.434004	Hs.158200	Hs.82120	Hs.434004
6	Hs.401316	Hs.3041	Hs.299883	Hs.315369	Hs.372463	Hs.73793
7	Hs.155109	Hs.96607	Hs.12702	Hs.14158	Hs.2463	Hs.12702
8	Hs.315369	Hs.66163	Hs.436657	Hs.153563	Hs.211600	Hs.286229
9	Hs.511952	Hs.249955	Hs.2399	Hs.3407	Hs.416211	Hs.78344
10	Hs.289848	Hs.175043	Hs.17936	Hs.8309	Hs.443866	Hs.82848
11	Hs.8309	Hs.425808	Hs.82848	Hs.3041	Hs.272321	Hs.90858
12	Hs.15871	Hs.406339	Hs.73793	Hs.108806	Hs.104305	Hs.2399
13	Hs.421474	Hs.318381	Hs.147259	Hs.155109	Hs.158200	Hs.4932
14	Hs.153563	Hs.443866	Hs.434494	Hs.168357	Hs.3041	Hs.257336
15	Hs.33818	Hs.416211	Hs.170623	Hs.278429	Hs.438687	Hs.170623
16	Hs.90297	Hs.416848	Hs.78344	Hs.438687	Hs.96607	Hs.315562
17	Hs.22383	Hs.33286	Hs.367689	Hs.380138	Hs.76873	Hs.436657
18	Hs.416848	Hs.428547	Hs.292477	Hs.401316	Hs.432448	Hs.147259
19	Hs.104305	Hs.6891	Hs.90858	Hs.434004	Hs.154495	Hs.56607
20	Hs.272410	Hs.159629	Hs.148438	Hs.421474	Hs.279518	Hs.388014
21	Hs.168357	Hs.122301	Hs.257336	Hs.2	Hs.428547	Hs.301664
22	Hs.272321	Hs.154495	Hs.77422	Hs.169047	Hs.48778	Hs.438972
23	Hs.283741	Hs.401316	Hs.75183	Hs.15871	Hs.416848	Hs.129910
24	Hs.432448	Hs.272321	Hs.438972	Hs.266223	Hs.175043	Hs.75268
25	Hs.2	Hs.104305	Hs.388014	Hs.159066	Hs.301921	Hs.299883
26	Hs.352588	Hs.511952	Hs.75268	Hs.90297	Hs.278429	Hs.148438
27	Hs.434004	Hs.26102	Hs.416848	Hs.50216	Hs.122301	Hs.438159
28	Hs.401145	Hs.22383	Hs.440387	Hs.22383	Hs.153563	Hs.367877
29	Hs.235368	Hs.279518	Hs.121590	Hs.303649	Hs.283667	Hs.292477
30	Hs.14158	Hs.278901	Hs.384598	Hs.26985	Hs.33286	Hs.159642
31	Hs.436237	Hs.173381	Hs.4932	Hs.33818	Hs.249955	Hs.7357
32	Hs.169047	Hs.478826	Hs.76171	Hs.159642	Hs.26458	Hs.370422
33	Hs.77719	Hs.291623	Hs.78482	Hs.25527	Hs.13015	Hs.367689
34	Hs.278429	Hs.289848	Hs.129910	Hs.272410	Hs.58589	Hs.211588
35	Hs.5997	Hs.442138	Hs.528644	Hs.289848	Hs.321304	Hs.434494
36	Hs.321304	Hs.22116	Hs.205401	Hs.352588	Hs.401316	Hs.121590
37	Hs.178066	Hs.458489	Hs.396530	Hs.154437	Hs.410086	Hs.182626
38	Hs.356231	Hs.133234	Hs.159642	Hs.9688	Hs.144904	Hs.5452
39	Hs.26985	Hs.321304	Hs.407442	Hs.24583	Hs.291623	Hs.76847
40	Hs.443495	Hs.158200	Hs.211588	Hs.178066	Hs.168357	Hs.169395
41	Hs.278489	Hs.155109	Hs.301011	Hs.384598	Hs.445044	Hs.440387
42	Hs.266223	Hs.181046	Hs.343522	Hs.447550	Hs.170915	Hs.170177
43	Hs.150557	Hs.315369	Hs.25204	Hs.8700	Hs.3407	Hs.74034
44	Hs.306322	Hs.3407	Hs.182626	Hs.143436	Hs.406339	Hs.292088
45	Hs.22116	Hs.421194	Hs.438159	Hs.389415	Hs.75652	Hs.78482
46	Hs.108806	Hs.104570	Hs.172199	Hs.89691	Hs.283677	Hs.184640
47	Hs.351593	Hs.283677	Hs.75608	Hs.104305	Hs.421576	Hs.205401
48	Hs.511949	Hs.211600	Hs.7967	Hs.349470	Hs.458489	Hs.75183
49	Hs.504816	Hs.154846	Hs.8526	Hs.434961	Hs.133234	Hs.384598
50	Hs.224397	Hs.6856	Hs.512648	Hs.202687	Hs.278671	Hs.7967
51	Hs.349470	Hs.326725	Hs.382202	Hs.7188	Hs.425808	Hs.8526
52	Hs.143436	Hs.278429	Hs.82128	Hs.123116	Hs.159629	Hs.127428
53	Hs.317335	Hs.283667	Hs.155419	Hs.255149	Hs.75596	Hs.439671
54	Hs.83147	Hs.168357	Hs.99962	Hs.306322	Hs.380850	Hs.301011
55	Hs.418127	Hs.415067	Hs.8309	Hs.301011	Hs.26102	Hs.528644
56	Hs.288768	Hs.58589	Hs.301664	Hs.203862	Hs.303649	Hs.75608
57	Hs.347285	Hs.75652	Hs.367877	Hs.211600	Hs.442138	Hs.343522
58	Hs.282938	Hs.410086	Hs.108806	Hs.63348	Hs.402727	Hs.406266
59	Hs.50216	Hs.258536	Hs.404741	Hs.285346	Hs.449913	Hs.172199
60	Hs.8700	Hs.33818	Hs.169358	Hs.307915	Hs.22383	Hs.512648
61	Hs.408182	Hs.269857	Hs.170177	Hs.1968	Hs.203589	Hs.82128
62	Hs.438702	Hs.144904	Hs.112023	Hs.347285	Hs.460184	Hs.12210
63	Hs.26458	Hs.65370	Hs.7357	Hs.272321	Hs.433046	Hs.434387
64	Hs.449913	Hs.17287	Hs.2785	Hs.438702	Hs.410680	Hs.76873
65	Hs.89691	Hs.445044	Hs.74034	Hs.26518	Hs.511741	Hs.2785
66	Hs.23729	Hs.25527	Hs.14158	Hs.154658	Hs.326725	Hs.155419
67	Hs.408222	Hs.93883	Hs.173548	Hs.79748	Hs.250607	Hs.87729
68	Hs.303649	Hs.90297	Hs.87729	Hs.235368	Hs.202687	Hs.40368
69	Hs.24808	Hs.173438	Hs.5452	Hs.282938	Hs.443495	Hs.169358
70	Hs.247734	Hs.48778	Hs.315562	Hs.75485	Hs.14158	Hs.108806
71	Hs.133234	Hs.25544	Hs.178470	Hs.116104	Hs.446091	Hs.191320
72	Hs.380138	Hs.153563	Hs.406266	Hs.37034	Hs.25527	Hs.14158
73	Hs.79748	Hs.421576	Hs.40368	Hs.361041	Hs.82887	Hs.234355
74	Hs.24583	Hs.283741	Hs.434387	Hs.8578	Hs.90297	Hs.172813
75	Hs.384598	Hs.376681	Hs.292088	Hs.20423	Hs.271401	Hs.112023
76	Hs.301011	Hs.293336	Hs.75616	Hs.150557	Hs.55967	Hs.407442
77	Hs.428547	Hs.334841	Hs.408177	Hs.445044	Hs.93837	Hs.240013
78	Hs.458489	Hs.449913	Hs.195825	Hs.345908	Hs.369815	Hs.121241
79	Hs.19012	Hs.169182	Hs.121241	Hs.75268	Hs.79748	Hs.54037
80	Hs.181289	Hs.356231	Hs.15871	Hs.26630	Hs.512676	Hs.444471
81	Hs.458374	Hs.301921	Hs.301198	Hs.170177	Hs.9994	Hs.387915
82	Hs.445044	Hs.26458	Hs.1200	Hs.8867	Hs.169047	Hs.415209
83	Hs.56607	Hs.445864	Hs.4750	Hs.436657	Hs.6856	Hs.404741
84	Hs.189075	Hs.24485	Hs.240013	Hs.124940	Hs.315369	Hs.325862
85	Hs.438687	Hs.31535	Hs.387915	Hs.223851	Hs.419240	Hs.1200
86	Hs.75746	Hs.446091	Hs.439671	Hs.406266	Hs.348282	Hs.195825
87	Hs.256924	Hs.436494	Hs.254837	Hs.351593	Hs.24583	Hs.210343
88	Hs.293753	Hs.432593	Hs.370422	Hs.77719	Hs.154846	Hs.9688
89	Hs.345908	Hs.374499	Hs.81071	Hs.288433	Hs.439767	Hs.99962
90	Hs.32042	Hs.181368	Hs.12210	Hs.5997	Hs.104894	Hs.278429
91	Hs.355722	Hs.350517	Hs.341806	Hs.76536	Hs.12056	Hs.382202
92	Hs.116104	Hs.433046	Hs.415209	Hs.50640	Hs.258536	Hs.211556
93	Hs.82294	Hs.46275	Hs.200692	Hs.23671	Hs.386467	Hs.435826
94	Hs.96607	Hs.194688	Hs.94631	Hs.308026	Hs.415067	Hs.8700
95	Hs.159066	Hs.118684	Hs.172813	Hs.511952	Hs.445864	Hs.30002
96	Hs.159642	Hs.440968	Hs.1869	Hs.30002	Hs.116104	Hs.298654
97	Hs.93883	Hs.380850	Hs.373980	Hs.69745	Hs.166204	Hs.285346
98	Hs.436657	Hs.181289	Hs.76847	Hs.12702	Hs.24485	Hs.341806
99	Hs.117848	Hs.288382	Hs.76873	Hs.224397	Hs.458405	Hs.50216
100	Hs.434406	Hs.402727	Hs.278429	Hs.410680	Hs.226390	Hs.254837
101	Hs.129959	Hs.326	Hs.169395	Hs.7426	Hs.93728	Hs.14220
102	Hs.326725	Hs.79748	Hs.54037	Hs.370374	Hs.429643	Hs.200692
103	Hs.146233	Hs.317335	Hs.149900	Hs.427055	Hs.421194	Hs.396530
104	Hs.18676	Hs.226390	Hs.298654	Hs.49500	Hs.166351	Hs.203862
105	Hs.414110	Hs.45514	Hs.154073	Hs.315562	Hs.149609	Hs.387667
106	Hs.155204	Hs.301985	Hs.18676	Hs.288768	Hs.26010	Hs.421474
107	Hs.22003	Hs.170915	Hs.157439	Hs.504816	Hs.3887	Hs.154073
108	Hs.25527	Hs.109727	Hs.425144	Hs.90063	Hs.83583	Hs.75367
109	Hs.25544	Hs.101448	Hs.38365	Hs.438159	Hs.29285	Hs.398093
110	Hs.123116	Hs.511949	Hs.435826	Hs.301664	Hs.399826	Hs.8309
111	Hs.7426	Hs.55967	Hs.440808	Hs.370636	Hs.76536	Hs.38365
112	Hs.255149	Hs.371698	Hs.438072	Hs.20084	Hs.514	Hs.23294
113	Hs.77813	Hs.421474	Hs.21016	Hs.371698	Hs.325923	Hs.1869
114	Hs.137594	Hs.256583	Hs.285346	Hs.401145	Hs.433573	Hs.231853
115	Hs.98314	Hs.514	Hs.210343	Hs.1259	Hs.129826	Hs.96731
116	Hs.436852	Hs.303523	Hs.23643	Hs.3532	Hs.77867	Hs.76171
117	Hs.150956	Hs.278671	Hs.30002	Hs.15740	Hs.181368	Hs.410092
118	Hs.110796	Hs.99865	Hs.211556	Hs.283741	Hs.436494	Hs.25511
119	Hs.472366	Hs.146023	Hs.436066	Hs.110855	Hs.122708	Hs.407520
120	Hs.15740	Hs.5437	Hs.421474	Hs.25051	Hs.902	Hs.416848
121	Hs.49500	Hs.88974	Hs.77793	Hs.279518	Hs.511620	Hs.82112
122	Hs.203862	Hs.271401	Hs.444471	Hs.439200	Hs.108183	Hs.192233
123	Hs.447550	Hs.23729	Hs.425121	Hs.436852	Hs.9398	Hs.77422
124	Hs.429643	Hs.355722	Hs.407520	Hs.16134	Hs.288382	Hs.90063
125	Hs.439200	Hs.190783	Hs.371768	Hs.75746	Hs.99915	Hs.68876
126	Hs.334475	Hs.75596	Hs.43658	Hs.83407	Hs.267819	Hs.173548
127	Hs.420830	Hs.134051	Hs.50216	Hs.38365	Hs.93883	Hs.278573
128	Hs.154658	Hs.348472	Hs.8700	Hs.18676	Hs.352588	Hs.386784
129	Hs.315	Hs.166351	Hs.8375	Hs.158308	Hs.88974	Hs.351316
130	Hs.130946	Hs.2	Hs.151449	Hs.386791	Hs.224397	Hs.434101
131	Hs.26550	Hs.293753	Hs.62	Hs.443495	Hs.289107	Hs.43658
132	Hs.408515	Hs.433512	Hs.184640	Hs.100431	Hs.33818	Hs.408177
133	Hs.154437	Hs.458405	Hs.26985	Hs.227823	Hs.419763	Hs.157439
134	Hs.26630	Hs.77091	Hs.191320	Hs.90107	Hs.184343	Hs.266940
135	Hs.127610	Hs.409194	Hs.429642	Hs.26458	Hs.437009	Hs.25204
136	Hs.75268	Hs.436237	Hs.347187	Hs.1376	Hs.17860	Hs.26518
137	Hs.291623	Hs.116104	Hs.434101	Hs.154073	Hs.173381	Hs.425121
138	Hs.166351	Hs.106290	Hs.386784	Hs.205401	Hs.74647	Hs.26985
139	Hs.54471	Hs.325923	Hs.325862	Hs.386467	Hs.90786	Hs.524874
140	Hs.173438	Hs.419763	Hs.387667	Hs.268515	Hs.139053	Hs.4750
141	Hs.434961	Hs.55327	Hs.9688	Hs.388014	Hs.169182	Hs.355888
142	Hs.3532	Hs.27007	Hs.352898	Hs.415209	Hs.347285	Hs.18676
143	Hs.386791	Hs.457063	Hs.127428	Hs.130946	Hs.431668	Hs.170226
144	Hs.283677	Hs.292233	Hs.166011	Hs.100072	Hs.487862	Hs.2280
145	Hs.57549	Hs.433573	Hs.230767	Hs.182982	Hs.154437	Hs.436066
146	Hs.101840	Hs.432448	Hs.33084	Hs.40368	Hs.155109	Hs.421202
147	Hs.245644	Hs.418127	Hs.82112	Hs.172199	Hs.6314	Hs.2463
148	Hs.387905	Hs.83583	Hs.23294	Hs.11494	Hs.371617	Hs.410683
149	Hs.63348	Hs.84084	Hs.421202	Hs.155017	Hs.298275	Hs.239752
150	Hs.388613	Hs.257266	Hs.199248	Hs.88778	Hs.511952	Hs.511915
151	Hs.530380	Hs.443495	Hs.132853	Hs.81071	Hs.15871	Hs.76536
152	Hs.26518	Hs.84928	Hs.56729	Hs.293753	Hs.2	Hs.77793
153	Hs.439911	Hs.74647	Hs.170226	Hs.368746	Hs.4552	Hs.446392
154	Hs.38365	Hs.10842	Hs.153716	Hs.43728	Hs.146688	Hs.389415
155	Hs.306251	Hs.278489	Hs.226117	Hs.98428	Hs.443948	Hs.81071
156	Hs.50640	Hs.74047	Hs.268515	Hs.13880	Hs.306094	Hs.75616
157	Hs.16134	Hs.22003	Hs.389415	Hs.166351	Hs.349095	Hs.235782
158	Hs.110675	Hs.108689	Hs.250616	Hs.189075	Hs.75746	Hs.85266
159	Hs.333150	Hs.167344	Hs.54673	Hs.433049	Hs.321766	Hs.178470
160	Hs.76536	Hs.77867	Hs.85266	Hs.247734	Hs.109727	Hs.180577
161	Hs.90315	Hs.934	Hs.434481	Hs.235782	Hs.374588	Hs.158174
162	Hs.431043	Hs.347285	Hs.511915	Hs.76847	Hs.164267	Hs.62
163	Hs.435639	Hs.54570	Hs.203862	Hs.351798	Hs.444354	Hs.149900
164	Hs.155017	Hs.530380	Hs.263925	Hs.1145	Hs.283741	Hs.75335
165	Hs.301664	Hs.250607	Hs.158174	Hs.380133	Hs.155024	Hs.447550
166	Hs.44175	Hs.83147	Hs.446392	Hs.12229	Hs.100322	Hs.166011
167	Hs.8578	Hs.374588	Hs.235782	Hs.472366	Hs.83147	Hs.110855
168	Hs.21103	Hs.349470	Hs.76536	Hs.412117	Hs.99865	Hs.458427
169	Hs.161008	Hs.256924	Hs.153563	Hs.222874	Hs.445652	Hs.412117
170	Hs.352341	Hs.8309	Hs.276770	Hs.276808	Hs.528644	Hs.151449
171	Hs.514	Hs.380774	Hs.415988	Hs.14220	Hs.436348	Hs.372031
172	Hs.435609	Hs.235368	Hs.72885	Hs.123036	Hs.108689	Hs.347187
173	Hs.27007	Hs.410680	Hs.437388	Hs.56607	Hs.17287	Hs.54483
174	Hs.25887	Hs.178066	Hs.398093	Hs.75626	Hs.410774	Hs.434481
175	Hs.20084	Hs.146688	Hs.334370	Hs.194714	Hs.96731	Hs.94631
176	Hs.99865	Hs.268742	Hs.96731	Hs.387905	Hs.89691	Hs.37034
177	Hs.349095	Hs.26333	Hs.129129	Hs.2399	Hs.414151	Hs.407482
178	Hs.8022	Hs.210367	Hs.234355	Hs.17860	Hs.2340	Hs.12
179	Hs.61430	Hs.352588	Hs.410092	Hs.446394	Hs.55327	Hs.438072
180	Hs.82848	Hs.501125	Hs.184601	Hs.199292	Hs.5437	Hs.33084
181	Hs.423573	Hs.93728	Hs.458427	Hs.117848	Hs.196352	Hs.297343
182	Hs.480143	Hs.401145	Hs.111779	Hs.9028	Hs.401145	Hs.334450
183	Hs.307915	Hs.203475	Hs.351316	Hs.436237	Hs.318127	Hs.21016
184	Hs.175043	Hs.143436	Hs.190783	Hs.26010	Hs.441044	Hs.129129
185	Hs.284171	Hs.57549	Hs.8982	Hs.69747	Hs.511949	Hs.23643
186	Hs.25051	Hs.224397	Hs.14732	Hs.155119	Hs.173438	Hs.373980
187	Hs.144683	Hs.50758	Hs.149609	Hs.121590	Hs.326	Hs.268515
188	Hs.131755	Hs.22981	Hs.434961	Hs.202300	Hs.69745	Hs.250616
189	Hs.444989	Hs.429643	Hs.90063	Hs.401414	Hs.10842	Hs.61960
190	Hs.43728	Hs.12056	Hs.58452	Hs.90786	Hs.389964	Hs.292541
191	Hs.389415	Hs.75746	Hs.75335	Hs.321214	Hs.80338	Hs.58452
192	Hs.90063	Hs.303649	Hs.278573	Hs.50550	Hs.433512	Hs.436944
193	Hs.168762	Hs.468207	Hs.2463	Hs.458482	Hs.436090	Hs.71791
194	Hs.380133	Hs.202687	Hs.308026	Hs.902	Hs.349470	Hs.353454
195	Hs.934	Hs.14158	Hs.334477	Hs.83147	Hs.38260	Hs.194301
196	Hs.821	Hs.408222	Hs.16134	Hs.301921	Hs.334832	Hs.8982
197	Hs.116128	Hs.2340	Hs.115907	Hs.12503	Hs.507	Hs.28051
198	Hs.49658	Hs.5548	Hs.25511	Hs.36761	Hs.289848	Hs.166891
199	Hs.9688	Hs.306322	Hs.85226	Hs.117874	Hs.301985	Hs.425144
200	Hs.410680	Hs.169047	Hs.408702	Hs.155204	Hs.210862	Hs.5422
201	Hs.95008	Hs.13015	Hs.436985	Hs.429643	Hs.22003	Hs.230767
202	Hs.223851	Hs.196352	Hs.171626	Hs.173374	Hs.458374	Hs.15871
203	Hs.210367	Hs.496614	Hs.301005	Hs.75367	Hs.321127	Hs.436985
204	Hs.101448	Hs.397609	Hs.71791	Hs.408515	Hs.372732	Hs.415988
205	Hs.235782	Hs.512676	Hs.407482	Hs.161008	Hs.181046	Hs.239176
206	Hs.347187	Hs.194143	Hs.108112	Hs.57549	Hs.446394	Hs.276770
207	Hs.202300	Hs.399826	Hs.436446	Hs.87729	Hs.293336	Hs.108112
208	Hs.23671	Hs.445652	Hs.81118	Hs.105791	Hs.5753	Hs.5470
209	Hs.199292	Hs.127610	Hs.231853	Hs.414591	Hs.336227	Hs.334370
210	Hs.154332	Hs.86405	Hs.166891	Hs.226117	Hs.108557	Hs.9028
211	Hs.301921	Hs.388584	Hs.278611	Hs.84999	Hs.129673	Hs.18268
212	Hs.132854	Hs.76536	Hs.352548	Hs.256924	Hs.389765	Hs.285091
213	Hs.406266	Hs.9994	Hs.5470	Hs.49344	Hs.189075	Hs.8375
214	Hs.69747	Hs.271225	Hs.143212	Hs.446375	Hs.55097	Hs.523544
215	Hs.1968	Hs.438687	Hs.436348	Hs.154332	Hs.181390	Hs.130946
216	Hs.321214	Hs.460184	Hs.75367	Hs.82294	Hs.320522	Hs.90107
217	Hs.445864	Hs.902	Hs.89649	Hs.75353	Hs.350517	Hs.182982
218	Hs.417628	Hs.396566	Hs.368950	Hs.169395	Hs.201375	Hs.108502
219	Hs.407934	Hs.155204	Hs.68876	Hs.200692	Hs.501125	Hs.75313
220	Hs.48384	Hs.82294	Hs.197298	Hs.415988	Hs.266223	Hs.434961
221	Hs.223341	Hs.480143	Hs.18268	Hs.234355	Hs.417332	Hs.307915
222	Hs.84999	Hs.419240	Hs.334450	Hs.306251	Hs.118684	Hs.140452
223	Hs.205401	Hs.183105	Hs.3407	Hs.389765	Hs.2442	Hs.93765
224	Hs.65424	Hs.433300	Hs.93765	Hs.23729	Hs.27007	Hs.368746
225	Hs.98912	Hs.445665	Hs.7835	Hs.12440	Hs.26333	Hs.75794
226	Hs.167344	Hs.210862	Hs.414334	Hs.410092	Hs.50216	Hs.132853
227	Hs.194385	Hs.29285	Hs.353454	Hs.110675	Hs.480143	Hs.57988
228	Hs.198278	Hs.226117	Hs.54403	Hs.440387	Hs.530463	Hs.443943
229	Hs.74614	Hs.184343	Hs.323949	Hs.133234	Hs.350470	Hs.348387
230	Hs.227823	Hs.143434	Hs.227277	Hs.272848	Hs.436376	Hs.440808
231	Hs.279943	Hs.434873	Hs.126355	Hs.1395	Hs.172847	Hs.190783
232	Hs.438159	Hs.25951	Hs.182982	Hs.57988	Hs.23729	Hs.162051
233	Hs.209205	Hs.146233	Hs.412117	Hs.458374	Hs.178066	Hs.376590
234	Hs.184601	Hs.132854	Hs.2280	Hs.347187	Hs.188	Hs.429642
235	Hs.88778	Hs.77719	Hs.180577	Hs.148438	Hs.58103	Hs.126355
236	Hs.371698	Hs.348282	Hs.274422	Hs.96607	Hs.212581	Hs.371282
237	Hs.299883	Hs.159534	Hs.9028	Hs.428547	Hs.256924	Hs.173724
238	Hs.44899	Hs.26516	Hs.524874	Hs.129959	Hs.154658	Hs.10526
239	Hs.49344	Hs.82273	Hs.111024	Hs.166011	Hs.46275	Hs.250072
240	Hs.12440	Hs.17969	Hs.108502	Hs.8022	Hs.445665	Hs.14453
241	Hs.1145	Hs.127149	Hs.173724	Hs.17936	Hs.433049	Hs.2722
242	Hs.76171	Hs.334851	Hs.372031	Hs.184640	Hs.433300	Hs.12229
243	Hs.436348	Hs.153444	Hs.3109	Hs.235195	Hs.334841	Hs.369452
244	Hs.81073	Hs.131252	Hs.436944	Hs.173438	Hs.292233	Hs.370374
245	Hs.283667	Hs.19012	Hs.75794	Hs.2998	Hs.396566	Hs.49500
246	Hs.77422	Hs.118651	Hs.72925	Hs.25951	Hs.9691	Hs.306912
247	Hs.377070	Hs.458374	Hs.432855	Hs.333150	Hs.194143	Hs.446641
248	Hs.123036	Hs.94037	Hs.324844	Hs.199263	Hs.74047	Hs.197298
249	Hs.204166	Hs.58103	Hs.4113	Hs.438862	Hs.432996	Hs.171626
250	Hs.13880	Hs.288768	Hs.306912	Hs.10082	Hs.44690	Hs.4113
251	Hs.127428	Hs.149609	Hs.117167	Hs.222707	Hs.22116	Hs.14846
252	Hs.184664	Hs.371617	Hs.355888	Hs.408222	Hs.414591	Hs.153716
253	Hs.1376	Hs.438767	Hs.14846	Hs.299883	Hs.143436	Hs.352898
254	Hs.226434	Hs.266223	Hs.446641	Hs.65029	Hs.26985	Hs.375560
255	Hs.106346	Hs.12862	Hs.410683	Hs.315	Hs.183105	Hs.351573
256	Hs.350517	Hs.150580	Hs.1602	Hs.420830	Hs.146023	Hs.226117
257	Hs.202687	Hs.512753	Hs.409934	Hs.32042	Hs.77091	Hs.278611
258	Hs.389765	Hs.436348	Hs.26518	Hs.150956	Hs.245644	Hs.408702
259	Hs.288382	Hs.351593	Hs.192233	Hs.1634	Hs.284171	Hs.19114
260	Hs.156316	Hs.106534	Hs.30991	Hs.82112	Hs.67928	Hs.174103
261	Hs.316977	Hs.439767	Hs.443943	Hs.434494	Hs.38070	Hs.371768
262	Hs.222707	Hs.433071	Hs.69954	Hs.388613	Hs.110796	Hs.301005
263	Hs.143212	Hs.203589	Hs.239176	Hs.489847	Hs.180779	Hs.436348
264	Hs.108689	Hs.74614	Hs.351573	Hs.270143	Hs.83347	Hs.237323
265	Hs.22393	Hs.416024	Hs.348387	Hs.353454	Hs.274122	Hs.234786
266	Hs.65370	Hs.437009	Hs.410578	Hs.236438	Hs.137594	Hs.124085
267	Hs.146023	Hs.69293	Hs.266940	Hs.352341	Hs.1968	Hs.7188
268	Hs.154073	Hs.100322	Hs.6551	Hs.12	Hs.23671	Hs.149609
269	Hs.122301	Hs.24583	Hs.331602	Hs.73923	Hs.163111	Hs.414334
270	Hs.235195	Hs.115285	Hs.110855	Hs.151250	Hs.78040	Hs.54961
271	Hs.436928	Hs.146550	Hs.90107	Hs.77813	Hs.438767	Hs.3407
272	Hs.449625	Hs.122708	Hs.523544	Hs.66170	Hs.49932	Hs.22587
273	Hs.87729	Hs.334475	Hs.22587	Hs.194385	Hs.203846	Hs.343475
274	Hs.315366	Hs.166011	Hs.6224	Hs.507	Hs.57549	Hs.194369
275	Hs.122708	Hs.449076	Hs.368409	Hs.321304	Hs.412117	Hs.414332
276	Hs.9622	Hs.185172	Hs.61960	Hs.137594	Hs.8309	Hs.368756
277	Hs.475654	Hs.26010	Hs.446414	Hs.83341	Hs.172851	Hs.11711
278	Hs.191320	Hs.5997	Hs.239758	Hs.226581	Hs.432593	Hs.370873
279	Hs.113290	Hs.108183	Hs.194301	Hs.99865	Hs.386678	Hs.458360
280	Hs.164526	Hs.237786	Hs.130946	Hs.101840	Hs.379785	Hs.149055
281	Hs.257827	Hs.434406	Hs.251754	Hs.146233	Hs.374499	Hs.227277
282	Hs.401414	Hs.129959	Hs.148822	Hs.300772	Hs.443657	Hs.111024
283	Hs.58103	Hs.84162	Hs.57988	Hs.408182	Hs.129959	Hs.158867
284	Hs.65029	Hs.30443	Hs.14220	Hs.55967	Hs.134084	Hs.1519
285	Hs.172199	Hs.11859	Hs.376590	Hs.5753	Hs.259605	Hs.117167
286	Hs.256583	Hs.443657	Hs.162051	Hs.36	Hs.234961	Hs.148822
287	Hs.387667	Hs.279413	Hs.255149	Hs.439911	Hs.356231	Hs.70327
288	Hs.421194	Hs.257827	Hs.375560	Hs.22003	Hs.441124	Hs.72925
289	Hs.182982	Hs.76640	Hs.7188	Hs.1166	Hs.410597	Hs.104879
290	Hs.361041	Hs.433049	Hs.403997	Hs.414110	Hs.439203	Hs.75626
291	Hs.306456	Hs.444354	Hs.436937	Hs.54037	Hs.105584	Hs.7835
292	Hs.94234	Hs.408182	Hs.12229	Hs.164267	Hs.31535	Hs.109655
293	Hs.300772	Hs.139053	Hs.447550	Hs.98314	Hs.69747	Hs.440760
294	Hs.2764	Hs.50216	Hs.75137	Hs.85482	Hs.45514	Hs.54673
295	Hs.151250	Hs.404323	Hs.237323	Hs.168762	Hs.361041	Hs.160557
296	Hs.169222	Hs.3887	Hs.104879	Hs.209119	Hs.12248	Hs.120824
297	Hs.9028	Hs.61430	Hs.236438	Hs.8836	Hs.159534	Hs.23262
298	Hs.500245	Hs.245644	Hs.76901	Hs.172813	Hs.106290	Hs.274422
299	Hs.321766	Hs.284171	Hs.7145	Hs.154353	Hs.256583	Hs.199248
300	Hs.898	Hs.386678	Hs.2340	Hs.73875	Hs.211588	Hs.72885
301	Hs.288433	Hs.204166	Hs.444695	Hs.445183	Hs.439200	Hs.1259
302	Hs.76253	Hs.83347	Hs.119000	Hs.75334	Hs.355722	Hs.54403
303	Hs.12229	Hs.9398	Hs.380144	Hs.159472	Hs.445183	Hs.14732
304	Hs.37034	Hs.182248	Hs.504816	Hs.352898	Hs.432642	Hs.421054
305	Hs.181046	Hs.187660	Hs.170009	Hs.123530	Hs.128402	Hs.419149
306	Hs.41696	Hs.198273	Hs.180909	Hs.2799	Hs.191979	Hs.126608
307	Hs.129826	Hs.386467	Hs.396595	Hs.79241	Hs.203475	Hs.23799
308	Hs.154353	Hs.16081	Hs.292541	Hs.70669	Hs.105791	Hs.512298
309	Hs.155119	Hs.82916	Hs.79432	Hs.434406	Hs.106857	Hs.154437
310	Hs.12862	Hs.118463	Hs.250072	Hs.184601	Hs.127149	Hs.153563
311	Hs.2288	Hs.370281	Hs.75626	Hs.163111	Hs.190114	Hs.155342
312	Hs.90786	Hs.441044	Hs.297343	Hs.93883	Hs.337534	Hs.75932
313	Hs.194714	Hs.511620	Hs.254605	Hs.227489	Hs.150557	Hs.407912
314	Hs.124940	Hs.131776	Hs.421054	Hs.372463	Hs.437606	Hs.30991
315	Hs.66713	Hs.17860	Hs.350927	Hs.380460	Hs.437495	Hs.194714
316	Hs.40098	Hs.113503	Hs.173380	Hs.435609	Hs.127610	Hs.325960
317	Hs.458423	Hs.94395	Hs.368741	Hs.98912	Hs.190783	Hs.387679
318	Hs.158308	Hs.154658	Hs.387679	Hs.23262	Hs.7099	Hs.444695
319	Hs.159396	Hs.89717	Hs.343475	Hs.20137	Hs.417628	Hs.307944
320	Hs.1395	Hs.87372	Hs.48778	Hs.12210	Hs.25951	Hs.6224
321	Hs.226581	Hs.156316	Hs.239752	Hs.355722	Hs.446352	Hs.368950
322	Hs.159534	Hs.48384	Hs.239818	Hs.278573	Hs.159066	Hs.40637
323	Hs.79241	Hs.170310	Hs.54483	Hs.225129	Hs.408222	Hs.115907
324	Hs.75626	Hs.389964	Hs.370888	Hs.368756	Hs.43728	Hs.331602
325	Hs.73875	Hs.351316	Hs.435795	Hs.449913	Hs.75353	Hs.89649
326	Hs.106311	Hs.3416	Hs.29423	Hs.376810	Hs.351247	Hs.446445
327	Hs.1259	Hs.110796	Hs.1519	Hs.180779	Hs.61430	Hs.368741
328	Hs.412117	Hs.306747	Hs.419149	Hs.343586	Hs.380230	Hs.56186
329	Hs.435074	Hs.381255	Hs.387140	Hs.173380	Hs.370281	Hs.22785
330	Hs.69749	Hs.90315	Hs.414332	Hs.129826	Hs.8015	Hs.188402
331	Hs.6856	Hs.108557	Hs.1395	Hs.410113	Hs.95260	Hs.432855
332	Hs.36761	Hs.85100	Hs.422986	Hs.387667	Hs.155204	Hs.412022
333	Hs.270143	Hs.74563	Hs.7862	Hs.147697	Hs.7426	Hs.438993
334	Hs.9234	Hs.44690	Hs.370873	Hs.181289	Hs.131380	Hs.437388
335	Hs.10949	Hs.58324	Hs.120824	Hs.193143	Hs.278005	Hs.435051
336	Hs.326	Hs.9691	Hs.77690	Hs.290873	Hs.376681	Hs.446375
337	Hs.308026	Hs.424414	Hs.75313	Hs.191320	Hs.385998	Hs.123464
338	Hs.276808	Hs.289107	Hs.409805	Hs.7145	Hs.106909	Hs.94292
339	Hs.98428	Hs.265018	Hs.438993	Hs.349082	Hs.498154	Hs.44313
340	Hs.306747	Hs.6790	Hs.290659	Hs.315366	Hs.252839	Hs.20225
341	Hs.409794	Hs.129826	Hs.440760	Hs.288382	Hs.530380	Hs.436937
342	Hs.76118	Hs.380138	Hs.421496	Hs.2393	Hs.84084	Hs.430725
343	Hs.496614	Hs.512118	Hs.234786	Hs.458489	Hs.119192	Hs.381027
344	Hs.203846	Hs.433307	Hs.441109	Hs.331141	Hs.101448	Hs.239818
345	Hs.110855	Hs.31034	Hs.81665	Hs.58103	Hs.8578	Hs.102301
346	Hs.82128	Hs.87889	Hs.380877	Hs.159534	Hs.267871	Hs.29423
347	Hs.82112	Hs.201375	Hs.370374	Hs.193852	Hs.2853	Hs.76901
348	Hs.85482	Hs.448945	Hs.8535	Hs.75608	Hs.101840	Hs.234863
349	Hs.3887	Hs.512737	Hs.70327	Hs.82848	Hs.347803	Hs.1602
350	Hs.90107	Hs.14945	Hs.59236	Hs.252839	Hs.15740	Hs.79432
351	Hs.78040	Hs.443948	Hs.56186	Hs.928	Hs.235368	Hs.48778
352	Hs.211819	Hs.10326	Hs.82273	Hs.7122	Hs.300624	Hs.173380
353	Hs.388014	Hs.432996	Hs.155342	Hs.2288	Hs.64595	Hs.409934
354	Hs.154846	Hs.223341	Hs.1145	Hs.444471	Hs.413608	Hs.69954
355	Hs.99185	Hs.380230	Hs.442818	Hs.15562	Hs.16081	Hs.290659
356	Hs.438550	Hs.492805	Hs.154437	Hs.514	Hs.175934	Hs.111779
357	Hs.55327	Hs.472366	Hs.40637	Hs.44899	Hs.388681	Hs.387140
358	Hs.21413	Hs.417332	Hs.11711	Hs.367689	Hs.73923	Hs.301658
359	Hs.121590	Hs.267819	Hs.446445	Hs.425777	Hs.511752	Hs.118893
360	Hs.376810	Hs.54471	Hs.407912	Hs.182626	Hs.25544	Hs.90797
361	Hs.528633	Hs.44532	Hs.371282	Hs.250616	Hs.83341	Hs.153026
362	Hs.170177	Hs.76118	Hs.158867	Hs.370530	Hs.204166	Hs.16134
363	Hs.75485	Hs.2764	Hs.224397	Hs.380819	Hs.40342	Hs.380877
364	Hs.226117	Hs.8578	Hs.285091	Hs.178470	Hs.512737	Hs.500245
365	Hs.268515	Hs.169222	Hs.29403	Hs.445864	Hs.306322	Hs.82273
366	Hs.36	Hs.432642	Hs.307944	Hs.283677	Hs.76118	Hs.209119
367	Hs.380850	Hs.413513	Hs.371698	Hs.103126	Hs.465558	Hs.352662
368	Hs.174944	Hs.134084	Hs.45719	Hs.444989	Hs.209061	Hs.20084
369	Hs.370530	Hs.69749	Hs.430725	Hs.149376	Hs.19012	Hs.442818
370	Hs.349082	Hs.170473	Hs.28051	Hs.227277	Hs.16134	Hs.403997
371	Hs.77091	Hs.347803	Hs.323213	Hs.75256	Hs.368746	Hs.169191
372	Hs.200692	Hs.21103	Hs.57301	Hs.446303	Hs.110675	Hs.7145
373	Hs.301985	Hs.101840	Hs.22030	Hs.408702	Hs.421474	Hs.370888
374	Hs.159201	Hs.436852	Hs.234863	Hs.436066	Hs.133082	Hs.22030
375	Hs.203589	Hs.372732	Hs.268107	Hs.31653	Hs.3416	Hs.88474
376	Hs.458427	Hs.166204	Hs.446375	Hs.435051	Hs.84162	Hs.435795
377	Hs.82664	Hs.211612	Hs.23799	Hs.375560	Hs.176950	Hs.91816
378	Hs.310922	Hs.511765	Hs.423095	Hs.59260	Hs.380138	Hs.4099
379	Hs.209119	Hs.475654	Hs.43666	Hs.279943	Hs.36761	Hs.169825
380	Hs.81071	Hs.443257	Hs.89525	Hs.209205	Hs.84999	Hs.93121
381	Hs.446352	Hs.172851	Hs.331141	Hs.343522	Hs.437647	Hs.57301
382	Hs.124411	Hs.36708	Hs.111244	Hs.287460	Hs.15562	Hs.154332
383	Hs.252839	Hs.320522	Hs.13944	Hs.370480	Hs.227949	Hs.77978
384	Hs.30002	Hs.300052	Hs.204044	Hs.108689	Hs.156316	Hs.81469
385	Hs.433307	Hs.25887	Hs.102301	Hs.402727	Hs.181406	Hs.370530
386	Hs.55967	Hs.40098	Hs.2090	Hs.243987	Hs.25051	Hs.43666
387	Hs.249955	Hs.458423	Hs.439312	Hs.19012	Hs.187660	Hs.123022
388	Hs.415988	Hs.436944	Hs.49500	Hs.512298	Hs.115285	Hs.196083
389	Hs.159472	Hs.117848	Hs.82401	Hs.311097	Hs.370636	Hs.334477
390	Hs.120247	Hs.150557	Hs.14453	Hs.274404	Hs.372673	Hs.204044
391	Hs.12702	Hs.13438	Hs.194369	Hs.82128	Hs.83407	Hs.324844
392	Hs.410092	Hs.82609	Hs.512298	Hs.203846	Hs.210367	Hs.170009
393	Hs.419	Hs.41696	Hs.368756	Hs.147259	Hs.23019	Hs.15813
394	Hs.8867	Hs.76228	Hs.227823	Hs.56186	Hs.32505	Hs.343586
395	Hs.427055	Hs.528644	Hs.511765	Hs.27860	Hs.94395	Hs.170133
396	Hs.113287	Hs.465558	Hs.352662	Hs.151449	Hs.408515	Hs.78919
397	Hs.104570	Hs.282938	Hs.54580	Hs.349095	Hs.370374	Hs.323213
398	Hs.115907	Hs.368078	Hs.10526	Hs.44313	Hs.82294	Hs.439312
399	Hs.180577	Hs.113290	Hs.160557	Hs.436928	Hs.123116	Hs.45719
400	Hs.380230	Hs.431043	Hs.81469	Hs.127610	Hs.151449	Hs.1145
401	Hs.201375	Hs.437606	Hs.140452	Hs.480143	Hs.311346	Hs.355669
402	Hs.129142	Hs.89691	Hs.285848	Hs.197298	Hs.265018	Hs.154145
403	Hs.7188	Hs.435330	Hs.73088	Hs.446568	Hs.227823	Hs.12503
404	Hs.13024	Hs.2442	Hs.99915	Hs.75850	Hs.388373	Hs.167746
405	Hs.147697	Hs.441124	Hs.412022	Hs.435826	Hs.134051	Hs.415067
406	Hs.211588	Hs.446427	Hs.277704	Hs.259605	Hs.185172	Hs.98428
407	Hs.11859	Hs.96731	Hs.109655	Hs.31095	Hs.371698	Hs.110298
408	Hs.380460	Hs.414151	Hs.369452	Hs.110713	Hs.100431	Hs.194693
409	Hs.512814	Hs.84318	Hs.343586	Hs.334475	Hs.438658	Hs.209205
410	Hs.11494	Hs.300624	Hs.32017	Hs.301005	Hs.446522	Hs.239758
411	Hs.446415	Hs.417628	Hs.23262	Hs.23643	Hs.132854	Hs.169228
412	Hs.309257	Hs.26550	Hs.381027	Hs.155085	Hs.14945	Hs.222874
413	Hs.315562	Hs.430439	Hs.348183	Hs.101174	Hs.173374	Hs.173094
414	Hs.1424	Hs.19699	Hs.20225	Hs.758	Hs.40719	Hs.355723
415	Hs.23643	Hs.99185	Hs.153026	Hs.433307	Hs.198273	Hs.99915
416	Hs.239891	Hs.184664	Hs.112378	Hs.419815	Hs.2998	Hs.16349
417	Hs.424414	Hs.446394	Hs.242458	Hs.149055	Hs.343667	Hs.334575
418	Hs.173374	Hs.492802	Hs.125849	Hs.158530	Hs.94037	Hs.75137
419	Hs.25951	Hs.104894	Hs.170752	Hs.22116	Hs.433071	Hs.11494
420	Hs.197298	Hs.446352	Hs.19114	Hs.153952	Hs.293753	Hs.411925
421	Hs.210862	Hs.137594	Hs.458360	Hs.240013	Hs.93379	Hs.408615
422	Hs.17860	Hs.528720	Hs.293629	Hs.435639	Hs.226117	Hs.85226
423	Hs.512298	Hs.435639	Hs.174103	Hs.458427	Hs.54570	Hs.54886
424	Hs.438864	Hs.507	Hs.195161	Hs.405467	Hs.6823	Hs.357901
425	Hs.458405	Hs.273294	Hs.27860	Hs.298469	Hs.82101	Hs.396595
426	Hs.370636	Hs.191294	Hs.256526	Hs.24808	Hs.100072	Hs.434488
427	Hs.7946	Hs.80338	Hs.356742	Hs.4775	Hs.79706	Hs.184601
428	Hs.103126	Hs.301011	Hs.194431	Hs.180577	Hs.36	Hs.13944
429	Hs.352898	Hs.350927	Hs.526404	Hs.239891	Hs.80285	Hs.296720
430	Hs.17287	Hs.191979	Hs.446546	Hs.153003	Hs.173380	Hs.446414
431	Hs.111373	Hs.15740	Hs.312102	Hs.184664	Hs.288768	Hs.149924
432	Hs.437388	Hs.189075	Hs.44313	Hs.381027	Hs.222707	Hs.171844
433	Hs.153648	Hs.84999	Hs.369288	Hs.118893	Hs.405925	Hs.285848
434	Hs.106290	Hs.410774	Hs.268177	Hs.26550	Hs.38044	Hs.8136
435	Hs.298469	Hs.151518	Hs.194693	Hs.82568	Hs.50758	Hs.79033
436	Hs.410774	Hs.439200	Hs.239891	Hs.238648	Hs.348472	Hs.90875
437	Hs.57988	Hs.10949	Hs.88474	Hs.284171	Hs.124940	Hs.352548
438	Hs.104134	Hs.223745	Hs.182215	Hs.49658	Hs.446427	Hs.408182
439	Hs.26176	Hs.435050	Hs.196083	Hs.3887	Hs.246240	Hs.96125
440	Hs.100431	Hs.442936	Hs.371003	Hs.129781	Hs.10326	Hs.17667
441	Hs.129781	Hs.90063	Hs.209119	Hs.282326	Hs.27337	Hs.59236
442	Hs.433049	Hs.44313	Hs.109052	Hs.149900	Hs.433898	Hs.254605
443	Hs.105794	Hs.82101	Hs.184916	Hs.2303	Hs.146233	Hs.83834
444	Hs.119591	Hs.23060	Hs.123022	Hs.126355	Hs.430439	Hs.371698
445	Hs.435330	Hs.409794	Hs.433059	Hs.375439	Hs.50550	Hs.424559
446	Hs.105791	Hs.321766	Hs.928	Hs.245644	Hs.334851	Hs.227817
447	Hs.415117	Hs.414985	Hs.356894	Hs.406074	Hs.351593	Hs.1915
448	Hs.94395	Hs.131755	Hs.31439	Hs.82664	Hs.368149	Hs.22412
449	Hs.446554	Hs.6823	Hs.221589	Hs.3416	Hs.13645	Hs.129959
450	Hs.507	Hs.106311	Hs.110298	Hs.317335	Hs.79877	Hs.444846
451	Hs.169681	Hs.413608	Hs.234521	Hs.95008	Hs.468207	Hs.435670
452	Hs.100322	Hs.181406	Hs.26179	Hs.76171	Hs.5548	Hs.308026
453	Hs.111732	Hs.44175	Hs.343329	Hs.174944	Hs.108646	Hs.27860
454	Hs.433291	Hs.16622	Hs.76640	Hs.411925	Hs.75485	Hs.79358
455	Hs.380819	Hs.33363	Hs.21917	Hs.1281	Hs.440599	Hs.302903
456	Hs.307944	Hs.12	Hs.435734	Hs.81118	Hs.12862	Hs.125849
457	Hs.184916	Hs.98324	Hs.25647	Hs.298654	Hs.44532	Hs.180909
458	Hs.294101	Hs.251574	Hs.444445	Hs.211588	Hs.27182	Hs.6518
459	Hs.143434	Hs.408848	Hs.151903	Hs.158867	Hs.75850	Hs.356377
460	Hs.405467	Hs.285673	Hs.126608	Hs.42343	Hs.162086	Hs.2340
461	Hs.489847	Hs.438550	Hs.169191	Hs.184916	Hs.255149	Hs.95612
462	Hs.164267	Hs.54886	Hs.30942	Hs.82401	Hs.401414	Hs.76240
463	Hs.442138	Hs.440950	Hs.9234	Hs.176950	Hs.77719	Hs.124969
464	Hs.379039	Hs.83795	Hs.411925	Hs.53250	Hs.105794	Hs.13291
465	Hs.93029	Hs.114416	Hs.257049	Hs.396566	Hs.356721	Hs.155085
466	Hs.108183	Hs.26985	Hs.77978	Hs.226434	Hs.408883	Hs.256526
467	Hs.6790	Hs.90786	Hs.104925	Hs.37558	Hs.10949	Hs.31439
468	Hs.46275	Hs.446484	Hs.437191	Hs.12040	Hs.274404	Hs.17109
469	Hs.123530	Hs.15871	Hs.75932	Hs.283667	Hs.458301	Hs.310422
470	Hs.40368	Hs.108806	Hs.98428	Hs.417628	Hs.7733	Hs.20555
471	Hs.279518	Hs.13024	Hs.325960	Hs.1939	Hs.292541	Hs.468675
472	Hs.76847	Hs.190114	Hs.275675	Hs.511949	Hs.1145	Hs.8535
473	Hs.6891	Hs.321127	Hs.153357	Hs.112023	Hs.418127	Hs.442782
474	Hs.26010	Hs.439480	Hs.380819	Hs.6518	Hs.475848	Hs.149548
475	Hs.402727	Hs.389765	Hs.435051	Hs.7984	Hs.449076	Hs.2962
476	Hs.184343	Hs.362980	Hs.170133	Hs.22785	Hs.308242	Hs.433307
477	Hs.512620	Hs.24135	Hs.91816	Hs.316977	Hs.288433	Hs.110713
478	Hs.293336	Hs.106857	Hs.79197	Hs.173724	Hs.934	Hs.82401
479	Hs.458482	Hs.408883	Hs.90875	Hs.75183	Hs.150138	Hs.153952
480	Hs.33286	Hs.352662	Hs.355723	Hs.500245	Hs.7744	Hs.504816
481	Hs.272848	Hs.6817	Hs.125124	Hs.25040	Hs.408848	Hs.75485
482	Hs.112023	Hs.203846	Hs.500245	Hs.85567	Hs.147697	Hs.120963
483	Hs.222874	Hs.124211	Hs.3416	Hs.48384	Hs.118463	Hs.125124
484	Hs.238679	Hs.405925	Hs.302903	Hs.203589	Hs.269403	Hs.89525
485	Hs.368746	Hs.131433	Hs.22785	Hs.6891	Hs.351484	Hs.239891
486	Hs.432329	Hs.1968	Hs.12503	Hs.21542	Hs.436237	Hs.12862
487	Hs.267871	Hs.343748	Hs.336429	Hs.127428	Hs.409194	Hs.236438
488	Hs.107600	Hs.380027	Hs.110713	Hs.227817	Hs.203013	Hs.22679
489	Hs.436066	Hs.379357	Hs.458275	Hs.389964	Hs.117848	Hs.387905
490	Hs.75353	Hs.419	Hs.149548	Hs.201375	Hs.86405	Hs.221589
491	Hs.193852	Hs.152207	Hs.21695	Hs.150206	Hs.472366	Hs.413112
492	Hs.108557	Hs.458361	Hs.79033	Hs.436985	Hs.241565	Hs.212670
493	Hs.375439	Hs.124411	Hs.124085	Hs.291623	Hs.413513	Hs.444445
494	Hs.421496	Hs.487862	Hs.283749	Hs.512681	Hs.5997	Hs.312102
495	Hs.446394	Hs.351334	Hs.17667	Hs.434101	Hs.2006	Hs.446546
496	Hs.446303	Hs.108646	Hs.437894	Hs.300863	Hs.194688	Hs.157818
497	Hs.153003	Hs.23019	Hs.423077	Hs.294101	Hs.20137	Hs.73088
498	Hs.902	Hs.231750	Hs.284205	Hs.278489	Hs.82609	Hs.368808
499	Hs.438862	Hs.414110	Hs.5422	Hs.70327	Hs.211581	Hs.436446
500	Hs.59260	Hs.3352	Hs.102506	Hs.178499	Hs.181289	Hs.56729
501	Hs.118057	Hs.158304	Hs.368746	Hs.106346	Hs.253309	Hs.93564
502	Hs.211600	Hs.25051	Hs.430169	Hs.128856	Hs.19699	Hs.356742
503	Hs.152213	Hs.16134	Hs.2962	Hs.79136	Hs.458423	Hs.238679
504	Hs.204039	Hs.131273	Hs.5003	Hs.370422	Hs.368078	Hs.212102
505	Hs.240013	Hs.47011	Hs.12	Hs.21572	Hs.65370	Hs.153357
506	Hs.416393	Hs.183232	Hs.149055	Hs.407934	Hs.236774	Hs.8836
507	Hs.24545	Hs.211588	Hs.302738	Hs.5452	Hs.143434	Hs.302738
508	Hs.75652	Hs.98314	Hs.69293	Hs.135554	Hs.275865	Hs.242458
509	Hs.225129	Hs.157199	Hs.75485	Hs.444003	Hs.397609	Hs.26179
510	Hs.58452	Hs.407934	Hs.53250	Hs.446352	Hs.4775	Hs.69293
511	Hs.75367	Hs.75639	Hs.37034	Hs.415117	Hs.492802	Hs.446678
512	Hs.13438	Hs.387905	Hs.410745	Hs.78040	Hs.90315	Hs.1741
